# Supplementary material for: Impact of Adding GLP-1 Receptor Agonists to Insulin Therapy on Cardiovascular and Microvascular Outcomes in Type 2 Diabetes: A Nationwide Cohort Study from Taiwan
Source: Pharmaceuticals (Basel). 2025 Sep 12;18(9):1368. doi: 10.3390/ph18091368 (PMC12472429; doi:10.3390/ph18091368)
Supplement: Supplementary file 1 [file pharmaceuticals-18-01368-s001.zip]

Archive with 1 entries (1 files):
- pharmaceuticals-3825767-supplementary.pdf
